# Supplementary material for: Fluorescence Super-Resolution Imaging Chip for Gene Silencing Exosomes
Source: Sensors (Basel). 2023 Dec 28;24(1):173. doi: 10.3390/s24010173 (PMC10781284; doi:10.3390/s24010173)
Supplement: Supplementary file 1 [file sensors-24-00173-s001.zip]

Archive with 1 entries (1 files):
- sensors-2709291-supplementary.pdf
